# Supplementary material for: Global Metabolic Profiling of Arabidopsis Polyamine Oxidase 4 (AtPAO4) Loss-of-Function Mutants Exhibiting Delayed Dark-Induced Senescence
Source: Front Plant Sci. 2016 Feb 18;7:173. doi: 10.3389/fpls.2016.00173 (PMC4757743; doi:10.3389/fpls.2016.00173)
Supplement: Supplementary file 1 [file Data_Sheet_1.XLSX]

## Sheet: TABLE S1
Metabolites determined under basal growth conditions which did not exhibit significant differences between wild-type and pao4
	WT			pao4-1				pao4-2
	Mean	N	Std. Deviation	Mean	N	Std. Deviation	Mean	N	Std. Deviation
Aconitic acid, cis-	-1.2822	3	0.96	-0.3377	4	0.82	0.5807	3	0.4
Citric acid	-0.8282	4	1.11	-0.4624	5	0.48	-0.1785	6	0.49
Fumaric acid	-0.8734	4	0.84	-0.6981	5	0.52	-0.2968	6	0.2
Itaconic acid	-1.0694	2	0.09	0.1983	3	0.79	0.1881	3	0.68
Lactic acid	-0.2974	4	0.86	0.2348	5	1.13	-0.04	6	0.51
Maleic acid	-1.1853	2	0.73	0.1238	3	0.94	-0.2665	5	0.84
Malic acid	-0.9449	4	0.97	-0.7879	5	0.37	-0.1089	6	0.4
Succinic acid	-0.6294	4	0.81	-0.3381	5	0.67	0.1395	6	0.15
Alanine	-0.2421	4	0.54	0.0109	5	0.48	0.0508	6	0.33
Glycine	-0.9759	4	0.36	-0.9174	5	0.64	-0.3539	6	0.55
Tetradecanoic acid	-0.2562	4	0.46	-0.0163	5	0.34	0.1058	6	0.42
Squalene, all-trans-	-0.2586	4	1.24	-0.7917	5	0.2	-0.3511	6	1.1
Ethanolamine	-0.2883	4	0.45	0.1838	5	0.33	0.2019	6	0.27
Erythronic acid	-1.0298	3	0.59	-0.5637	2	0.56	-0.0526	5	0.35
Galactonic acid	0.0384	4	1.06	-0.1652	4	0.99	-0.1102	6	0.74
Glyceric acid	-0.9001	4	0.89	-0.6281	5	0.57	-0.2735	6	0.31
Threonic acid	-0.3531	4	0.68	-0.7577	5	0.49	-0.2718	6	0.38
Threonic acid-1,4-lactone	0.079	4	0.27	-0.2209	5	0.21	0.0578	6	0.23
Erythritol	-0.3908	4	0.57	0.0182	5	0.28	0.3247	6	0.33
Glycerol	-0.2869	4	0.49	0.1868	5	0.3	0.1765	6	0.27
Glucopyranose	-0.3724	4	0.72	-1.0717	5	0.82	-0.4261	6	0.45
Glucopyranose [-H20]	-0.5829	4	1.07	-0.163	5	0.48	0.1574	6	0.38
Glucose	-0.2893	4	0.34	-0.807	5	0.26	-0.5639	6	0.56
Galactosylglycerol	-0.6938	2	0.01	-0.2761	2	2.02	0.2673	5	0.39
A143003	-0.331	4	0.5	0.2097	5	0.52	0.2215	6	0.36
A147001	-0.3585	4	0.3	0.2258	5	0.39	0.2807	6	0.43
A159003	-0.8449	4	0.75	-0.3823	4	0.51	-0.0575	6	0.42
A175008	-0.1373	4	0.27	-0.1098	5	0.35	0.0084	6	0.17
A187005	-0.6972	4	1.1	-0.3374	4	0.5	-0.0088	6	0.36
A155405	-0.3899	4	0.94	0.4573	5	0.53	0.3752	6	0.35
A260482	-0.3617	4	0.11	0.1378	5	0.52	0.2117	6	0.4
A278931	-0.1908	4	0.28	0.1528	5	0.35	0.2286	6	0.28
A145015	-0.3907	4	0.24	0.1925	5	0.41	0.1595	6	0.44
A170001	-0.0821	4	0.51	0.3038	5	0.47	0.5865	6	0.34
A176001	-1.0968	4	1.86	-0.689	5	0.83	0.0276	6	0.3
A211001	-0.8631	4	0.57	-0.0888	4	0.59	0.1217	6	0.44
Salicin	-1.1355	3	1.79	-0.1441	2	1.44	-0.1295	6	0.77
Values represent log2 fold-changes realtive to the wild-type (P<0.05)

## Sheet: TABLE S2
Down-regulated metabolites in pao4 mutants compared with wild-type, under basal conditions
	WT			pao4-1			pao4-2
	Mean	N	Std. Deviation	Mean	N	Std. Deviation	Mean	N	Std. Deviation
Sucrose	1.2864	3	0.28	-0.6878	3	0.15	-0.403	6	0.1
A112003	0.3135	3	0.06	0.1915	4	0.02	-0.0604	6	0.05
A115002	0.7625	4	0.06	0.3099	5	0.13	0.1859	6	0.07
A148006	0.0421	3	0.04	-0.6809	3	0.04	-0.3137	3	0.03
A174001	0.885	4	0.09	-0.8164	5	0.1	-0.1891	6	0.04
A236005	0.7132	2	0.03	-0.5566	3	0.07	-0.4382	6	0.05
A116201	0.3205	4	0.05	0.1437	5	0.04	0.1844	6	0.03
Indole-3-acetonitrile	0.1001	4	0.06	-0.1243	3	0.1	-0.1853	4	0.05
A145016	0.6049	4	0.03	-0.1095	5	0.02	-0.103	6	0.03
A147011	0.7023	4	0.04	-0.2706	5	0.03	-0.0659	6	0.03
Values represent log2 fold-changes relative to the wild-type (P<0.05). Altered metabolites were detected using MeV tool V.4.9 by rank product statistical test (P<0.05)

## Sheet: TABLE S3
Metabolites determined after dark-induced senescence showing no significant differences between wild-type and pao4
	WT			pao4-1			pao4-2
	Mean	N	Std. Deviation	Mean	N	Std. Deviation	Mean	N	Std. Deviation
2-Aminoadipic-acid	-0.1104	2	0.81	0.0087	6	0.76	-0.1505	4	0.72
Aconitic acid, cis-	-0.0897	3	0.61	-0.2834	6	0.76	-0.3696	5	0.68
Benzoic acid	-0.0982	4	0.65	0.2063	6	0.53	0.3331	5	0.42
Butanoic acid, 2,4-dihydroxy-	-0.7866	4	2.25	0.1308	6	0.75	0.1262	5	0.43
Butanoic acid, 2-oxo-	-0.1007	4	0.68	0.1617	6	0.67	0.6247	5	0.33
Citric acid	-0.952	4	2.63	0.4576	6	0.66	0.2343	5	0.53
Fumaric acid	-1.4687	4	3.39	0.2798	6	0.7	0.4063	5	0.76
Glutaric acid	0.0121	4	0.34	-0.0019	5	0.47	0.0662	5	0.2
Glutaric acid, 2-hydroxy-	-0.9685	4	2.59	0.2138	6	0.77	0.1219	5	0.51
Glutaric acid, 3-hydroxy-3-methyl-	-0.0398	4	0.39	-0.1163	5	0.51	-0.2658	5	0.31
Itaconic acid	0.0348	4	0.61	0.1694	6	0.54	0.2514	5	0.45
Malic acid	-1.2938	4	3.19	0.3633	6	0.76	0.3024	5	0.75
Malonic acid, Methyl	-0.2955	3	1.09	-0.1035	6	0.76	-0.0287	4	0.92
Pyruvic acid	-0.0871	4	0.62	0.234	6	0.62	-0.3723	5	2.01
Succinic acid	-1.118	4	2.67	-0.2115	6	0.61	0.0658	5	0.86
Alanine	-0.4512	4	1.43	-0.1952	6	0.58	0.1456	5	1.15
Glycine	-0.2335	4	1.02	-0.0253	6	0.42	0.1238	5	0.41
Lysine	-0.0026	2	0.12	0.2659	6	0.54	-0.4685	5	1.61
Methionine	-0.386	4	1.36	0.257	6	0.62	0.4593	5	0.51
Ornithine (Arginine, Citrulline)	0	4	0.01	0.4817	4	1.02	0.7279	4	0.6
Serine, N-acetyl-	-0.7655	4	2.07	0.5288	6	0.88	0.4702	5	0.79
Serine, O-acetyl-	-0.8584	2	2.45	-0.852	2	0.61	0.7678	2	1.51
Tyrosine	-0.147	3	0.86	0.3214	6	1.09	-0.9394	5	1.05
Valine	-0.8161	4	2.17	0.3143	6	0.76	0.0679	5	0.74
Hexadecanoic acid	-0.0651	4	0.51	0.2763	6	0.48	0.463	5	0.49
Octadecanoic acid	-0.1011	4	0.64	0.3031	6	0.43	0.3743	5	0.38
Tetradecanoic acid	-0.0918	4	0.6	0.3145	6	0.48	0.6852	5	0.85
Squalene, all-trans-	-0.3111	4	1.23	0.1859	6	1.06	0.5192	5	0.63
Ethanolamine	-0.0717	4	0.54	0.3148	6	0.47	0.2348	5	0.46
Nicotinic acid	-0.139	4	0.76	0.0087	6	0.53	0.0349	5	0.37
Pyridine, 2-hydroxy-	-0.1687	4	0.85	0.3476	6	0.66	-0.3667	5	1.72
Glucose-6-phosphate	-0.2935	4	0.66	0.4318	6	1.2	-0.2772	5	0.75
Phosphoric acid	-0.5568	4	1.59	0.1377	6	0.43	-0.0033	5	0.45
Phosphoric acid monomethyl ester	-0.3283	4	1.22	0.2971	6	0.7	0.8275	5	1.96
Erythronic acid	-0.0999	3	0.64	0.0762	6	0.69	-0.1613	5	0.46
Galactonic acid	-0.1675	3	0.88	-0.1757	6	0.8	-0.3095	5	0.67
Glyceric acid	-0.381	4	1.24	0.1404	6	0.52	0.3367	5	0.7
Threonic acid	-0.1636	3	0.82	-0.2417	6	0.77	0.0122	5	0.71
Erythritol	-0.1981	3	0.96	-0.0614	6	0.86	-0.0274	5	0.59
Glycerol	-0.1208	4	0.72	0.1941	6	0.3	0.5312	5	0.41
Galactose	-0.5913	4	0.78	0.0898	6	0.4	0.4968	5	0.8
Glucopyranose	-0.1465	3	0.77	-0.2559	6	0.95	0.582	5	0.81
Glucopyranose [-H20]	-0.5674	4	1.67	0.1876	6	0.81	0.0297	5	0.55
Glucose, 1,6-anhydro	-0.3137	4	1.17	0.26	6	0.67	-0.0038	5	0.48
Maltose	-0.1588	4	0.8	0.0057	5	0.88	0.594	3	1.61
Sucrose	-0.0061	4	0.49	0.148	5	0.73	-0.2681	5	0.6
Galactosylglycerol	-0.6465	4	1.95	0.7669	6	0.56	0.2864	5	0.64
A112003	-0.0315	4	0.36	-0.0197	6	0.39	0.7862	5	1.53
A115002	-0.6897	4	1.98	0.1363	6	0.62	-0.1789	5	1.41
A136010	-0.2884	4	0.74	-0.1816	6	0.84	0.171	5	0.77
A143003	-0.1575	4	0.83	0.2364	6	0.47	0.2806	5	0.4
A145008	-0.1686	4	0.82	-0.6349	2	0.33	-0.6898	1	.
A147001	-0.1259	4	0.74	0.2183	6	0.51	0.2627	5	0.47
A147005	-0.0564	4	0.47	0.006	2	0.19	-0.5451	2	0.25
A159003	0.0735	4	0.54	-0.0985	6	0.75	0.0815	5	0.47
A174001	0.0429	4	0.46	-0.0076	6	0.65	0.0458	5	0.5
A175008	0.0793	4	0.46	0.0943	6	0.61	0.0162	5	0.5
A187005	0.0841	4	0.63	0.0448	6	0.45	-0.0568	5	0.45
A214003	0.0398	4	0.16	0.2426	6	0.82	-0.1432	5	0.28
A228001	-0.0589	4	0.48	-0.1221	5	0.62	-0.3485	3	0.65
A236005	0.0575	4	0.57	0.1923	6	0.67	0.2775	5	0.52
A250001	0.068	4	0.7	-0.1132	6	0.92	-0.2275	5	1.2
A251003	0.0467	4	0.61	-0.2688	6	1.07	-0.3212	5	1.01
A254002	0.0682	4	0.82	-0.0158	6	0.81	-0.3533	5	1.12
A116201	-0.1039	4	0.63	0.2553	6	0.6	0.1004	5	0.69
A155405	-0.2816	4	1.19	0.0743	6	0.76	0.1724	5	0.65
A260482	-0.1317	4	0.75	0.4344	6	0.48	0.346	5	0.26
A278931	-0.076	4	0.56	0.3841	6	0.44	0.296	5	0.22
A145015	-0.1398	4	0.78	0.3117	6	0.47	0.2423	5	0.53
A145016	-0.1329	4	0.75	0.2996	6	0.5	0.3848	5	0.36
A170001	-0.2137	4	0.63	0.1224	6	0.82	-0.005	5	0.6
A176001	-0.6976	4	2.06	0.3177	6	0.58	0.4583	5	0.49
A213001	-0.0237	4	0.21	0.1213	6	0.74	-0.1904	5	0.32
A143002	-0.0867	4	0.6	0.21	6	0.49	0.2343	5	0.39
A114002	-0.0319	4	0.36	0.0204	6	0.4	0.1312	5	0.27
Values represent log2 fold-changes realtive to the wild-type (P<0.05)
